# Supplementary material for: Underwater Light Manipulation by the Benthic Diatom Ctenophora pulchella: From PAR Efficient Collection to UVR Screening
Source: Nanomaterials (Basel). 2021 Oct 26;11(11):2855. doi: 10.3390/nano11112855 (PMC8621762; doi:10.3390/nano11112855)
Supplement: Supplementary file 1 [file nanomaterials-11-02855-s001.zip]

Archive with 1 entries (1 files):
- Cteno_SUPPLEMENTARY_MATERIAL final v from authors.pdf
